# Supplementary material for: Poisoning by Baccharis coridifolia in Early-Weaned Beef Calves: Pathological Study and New Macrocyclic Trichothecene Identification
Source: Toxins (Basel). 2023 Dec 1;15(12):681. doi: 10.3390/toxins15120681 (PMC10747622; doi:10.3390/toxins15120681)
Supplement: Supplementary file 1 [file toxins-15-00681-s001.zip]

Archive with 1 entries (1 files):
- toxins-2672726-supplementary.pdf
